# Supplementary material for: Corneal dysfunction precedes the onset of hyperglycemia in a mouse model of diet-induced obesity
Source: PLoS One. 2020 Sep 4;15(9):e0238750. doi: 10.1371/journal.pone.0238750 (PMC7473521; doi:10.1371/journal.pone.0238750)
Supplement: S1 Rawdata — Values depicted graphically are bolded in each section. (XLSX) [file pone.0238750.s001.xlsx]

## Sheet: Table 1-10w systemic data
	10 week timepoint	Weight of epididymal adipose tissue (eAT)			10 week timepoint	Number of macrophages in eAT
	Normal Diet	Mouse	eAT (g)		Normal Diet	Mouse	F480+ cells	F480+ TNFa+ cells	F480+ CD11c+ cells	F480+ CD206+ cells
		No1	0.82			No1	74928	50298	12978	2589
		No2	1.09			No2	40860	39576	17148	3306
		No3	0.8			No3	30744	18978	4014	2016
		No4	1.73			No4	139704	89220	26760	3591
		No5	1.39			No5	178830	127248	25404	3903
		No6	1.58			No6	197124	119076	23586	3519
		No7	1.83			No7	236904	168114	9774	1365
		No8	0.55			No8	46488	30510	4446	786
		Average	1.22375			Average	118198	80377.5	15513.8	2634.38
		STDV	0.477013			STDV	80270.2	53847	9151.43	1144.58
		SEM	0.168649			SEM	28379.8	19037.8	3235.52	404.67
	High Fat Diet	Mouse	eAT (g)		High Fat Diet	Mouse	F480+ cells	F480+ TNFa+ cells	F480+ CD11c+ cells	F480+ CD206+ cells
		No1	2.32			No1	313488	223854	52812	5607
		No2	2.77			No2	211854	133410	36528	2595
		No3	2.01			No3	292656	160572	12726	1140
		No4	2.51			No4	228276	104778	60678	4287
		No5	2.73			No5	577482	236940	21366	969
		Average	2.468			Average	324751	171911	36822	2919.6
		STDV	0.31356			STDV	147549	57106.4	20275.5	2010.54
		SEM	0.140228			SEM	65986	25538.8	9067.47	899.141
	10 week timepoint	Body Weight (g)
	Normal Diet	Mouse	Weight (grams)
		No1	31.8
		No2	35.5
		No3	34.4
		No4	36.04
		No5	28
		No6	30
		No7	30
		No8	31
		No9	31
		No10	33
		Average	32.074
		STDV	2.61017
		SEM	0.825408
	High Fat Diet	Mouse	Weight (grams)
		No1	38.8
		No2	42.9
		No3	38.92
		No4	43.74
		No5	40.89
		No6	41
		No7	41
		No8	45
		No9	42
		No10	44
		No11	35
		No12	39
		No13	42
		No14	33
		No15	45
		No16	45
		No17	44
		No18	49
		Average	41.6806
		STDV	3.81914
		SEM	0.90018

## Sheet: Fig 1A & Fig 2
	Aesthesiometry measurements - pressure required to elicit a blink
	5 week timepoint				10 week timepoint				15 week timepoint
	Normal Diet	Cornea	Pressure g/mm2 (avg R+L eyes)		Normal Diet	Cornea	Pressure g/mm2 (avg R+L eyes)		Normal Diet	Cornea	Pressure g/mm2 (avg R+L eyes)
		No1	0.5			No1	0.525			No1	0.45
		No2	0.45			No2	0.5			No2	0.5
		No3	0.525			No3	0.525			No3	0.5
		No4	0.4			No4	0.5			No4	0.525
		No5	0.45			No5	0.625			No5	0.5
		No6	0.4			No6	0.525			No6	0.45
		No7	0.55			Average	0.533333			No7	0.55
		No8	0.45			STDV	0.0465475			No8	0.7
		No9	0.45			SEM	0.0190029			No9	0.525
		No10	0.4		High Fat Diet	Cornea	Pressure g/mm2 (avg R+L eyes)			No10	0.55
		Average	0.4575			No1	0.85			No11	0.55
		STDV	0.0527705			No2	1			No12	0.7
		SEM	0.0166875			No3	0.9			Average	0.541667
	High Fat Diet	Cornea	Pressure g/mm2 (avg R+L eyes)			No4	1			STDV	0.0814174
		No1	0.7			No5	0.9			SEM	0.0235032
		No2	0.625			No6	1		High Fat Diet	Cornea	Pressure g/mm2 (avg R+L eyes)
		No3	0.75			No7	1			No1	1.4
		No4	0.75			No8	2.1			No2	1.4
		No5	0.675			No9	1.2			No3	1.8
		No6	0.8			No10	1			No4	1.6
		No7	0.8			No11	1			No5	1.8
		No8	0.85			No12	1.2			No6	2.3
		No9	1.1			No13	1			No7	1.8
		No10	1			Average	1.08846			No8	1.8
		Average	0.805			STDV	0.320256			No9	1.6
		STDV	0.146629			SEM	0.0888231			No10	1.6
		SEM	0.0463681		Diet Reversal (Fig 2)	Cornea	Pressure g/mm2 (avg R+L eyes)			No11	2.8
						No1	0.7			No12	2.8
						No2	0.75			Average	1.89167
						No3	0.75			STDV	0.485159
						No4	0.7			SEM	0.140053
						No5	0.7
						No6	0.75
						Average	0.725
						STDV	0.0273861
						SEM	0.0111803

## Sheet: Fig 1B & Fig 2
	Number of vertical nerve branches in the central cornea
	5 week timepoint				10 week timepoint				15week timepoint
	Normal Diet	Cornea	# of vertical nerve branches		Normal Diet	Cornea	# of vertical nerve branches		Normal Diet	Cornea	# of vertical nerve branches
		No1	106			No1	66			No1	36
		No2	97			No2	54			No2	39
		No3	80			No3	74			No3	52
		Average	94.3333			No4	68			No4	70
		STDV	13.2035			Average	65.5			No5	49
		SEM	7.62306			STDV	8.3865			Average	49.2
	High Fat Diet	Cornea	# of vertical nerve branches			SEM	4.19325			STDV	13.4052
		No1	46		High fat diet	Cornea	# of vertical nerve branches			SEM	5.995
		No2	62			No1	51		High fat diet	Cornea	# of vertical nerve branches
		No3	63			No2	40			No1	40
		Average	57			No3	63			No2	34
		STDV	9.53939			No4	47			No3	34
		SEM	5.50757			No5	33			No4	39
						Average	46.8			No5	38
						STDV	11.3666			Average	37
						SEM	5.08331			STDV	2.82843
					Diet Reversal (Fig 2)	Cornea	# of vertical nerve branches			SEM	1.26491
						No1	78
						No2	75
						No3	64
						No4	95
						No5	53
						No6	83
						Average	74.6667
						STDV	14.6788
						SEM	5.99259

## Sheet: Fig 1C & Fig 2
	Central cornea nerve density measurements
	5 week timepoint				10 week timepoint				15week timepoint
	Normal Diet	Cornea	Combined Subbasal + Epithelial length (µm)		Normal Diet	Cornea	Combined Subbasal + Epithelial length (µm)		Normal Diet	Cornea	Combined Subbasal + Epithelial length (µm)
		No1	6406			No1	7176			No1	3289
		No2	6281			No2	4496			No2	4573
		No3	7622			No3	7733			No3	4560
		Average	6769.67			No4	5740			No4	6710
		STDV	740.784			Average	6286.25			Average	4783
		SEM	427.692			STDV	1459.24			STDV	1418.83
	High Fat Diet	Cornea	Combined Subbasal + Epithelial length (µm)			SEM	729.619			SEM	709.413
		No1	6332		High fat diet	Cornea	Combined Subbasal + Epithelial length (µm)		High fat diet	Cornea	Combined Subbasal + Epithelial length (µm)
		No2	10137			No1	4465			No1	5252
		No3	5553			No2	3808			No2	4556
		Average	7340.67			No3	3225			No3	4280
		STDV	2452.82			No4	4591			No4	5107
		SEM	1416.14			Average	4022.25			Average	4798.75
						STDV	632.723			STDV	457.705
						SEM	316.361			SEM	228.853
					Diet Reversal (Fig 2)	Cornea	Combined Subbasal + Epithelial length (µm)
						No1	7750
						No2	4725
						No3	7358
						No4	5623
						Average	6364
						STDV	1431.13
						SEM	715.567

## Sheet: Fig 2
	Correlation plot values
	10 week timepoint
	Normal Diet	Mouse	Weight (grams)	Nerve Density (total length, µm)	# Vertical nerve branches	Aesthesiometry (Pressure g/mm2)		Diet Reversal	Mouse	Weight (grams)	Nerve Density (total length, µm)	# Vertical nerve branches	Aesthesiometry (Pressure g/mm2)
		No1	31.8	7176	66				No1	27.84	7750	78
		No2	35.5	4496	54				No2	30.93	4725	75
		No3	34.4	7733	74				No3	32.4		64
		No4	36.04	5740	68				No4	30.89	7358	95
		No5	28			0.525			No5	27.76	5623	83
		No6	30			0.5			No6	34			0.7
		No7	30			0.525			No7	35			0.75
		No8	31			0.5			No8	45			0.75
		No9	31			0.625			No9	29			0.7
		No10	33			0.525			No10	30			0.7
									No11	29			0.75
	High Fat Diet	Mouse	Weight (grams)	Nerve Density (total length, µm)	# Vertical nerve branches	Aesthesiometry (Pressure g/mm2)
		No1	38.8		51
		No2	42.9	4465	40
		No3	38.92	3808	63
		No4	43.74	3225	33
		No5	40.89	4591	47
		No6	41			0.85
		No7	41			1
		No8	45			0.9
		No9	42			1
		No10	44			0.9
		No11	35			1
		No12	39			1
		No13	42			2.1
		No14	33			1.2
		No15	45			1
		No16	45			1
		No17	44			1.2
		No18	49			1

## Sheet: Text-10w whole cornea analytes
	10 week timepoint	Whole Corneas were pooled and homogenized, then probed for analytes using a Luminex assay
	IL-1A				IL-10				IL-12p40
	Normal Diet	Luminex reading	pg/ml		Normal Diet	Luminex reading	pg/ml		Normal Diet	Luminex reading	pg/ml
		No1	18.1			No1	3.62			No1	3.54
		No2	13.34			No2	2.78			No2	3.26
		No3	15.74			No3	4.47			No3	3.26
		No4	21.6			No4	5.33			No4	3.84
		No5	13.34			No5	9.84			No5	4.63
		No6	19.27			No6	2.78			No6	4.15
		No7	37.35			No7	5.33			No7	3.26
		No8	29.57							No8	5.12
	Average		21.0388		Average		4.87857		Average		3.8825
	STDV		8.4307		STDV		2.43524		STDV		0.701361
	High Fat Diet	Luminex reading	pg/ml		High Fat Diet	Luminex reading	pg/ml		High Fat Diet	Luminex reading	pg/ml
		No1	71.43			No1	10.49			No1	11.4
		No2	85.84			No2	11.36			No2	20.91
		No3	65.17			No3	38.68			No3	20.91
		No4	51.97			No4	7.47			No4	12.59
		No5	22.18			No5	13.1			No5	3.26
		No6	20.44			No6	4.05			No6	3.54
		No7	30.69			No7	5.97			No7	3.84
		No8	34.04							No8	5.12
	Average		47.72		Average		13.0171		Average		10.1963
	STDV		24.5285		STDV		11.7513		STDV		7.51508
	Diet Reversal	Luminex reading	pg/ml		Diet Reversal	Luminex reading	pg/ml		Diet Reversal	Luminex reading	pg/ml
		No1	47.14			No1	10.49			No1	5.46
		No2	34.04			No2	4.9			No2	5.12
		No3	52.5			No3	4.69			No3	4.15
		No4	44.98			No4	4.05			No4	4.15
		No5	18.1			No5	4.47			No5	3.54
		No6	36.25			No6	14.41			No6	5.12
		No7	40.09			No7	4.05			No7	4.63
		No8	42.82			No8	16.6			No8	5.8
		No9	39.55			No9	3.2			No9	4.63
		No10	43.9			No10	4.05			No10	3.26
		No11	36.8			No11	25.89			No11	3.84
		No12	32.92			No12	6.61			No12	4
		No13	18.1			No13	2.78			No13	3.26
		No14	18.1							No14	3.54
	Average		36.0921		Average		8.16846		Average		4.32143
	STDV		11.0606		STDV		6.91006		STDV		0.823537

## Sheet: Fig 3A
	10 week timepoint	Whole Corneas were cultured for 6h following excision; pooled and homogenized; probed for analytes using a Luminex assay
	LIF				IL-6				CCL2/MCP-1				CXCL2/MIP-2				CXCL9/MIG
	Normal Diet	Luminex reading	pg/ml		Normal Diet	Luminex reading	pg/ml		Normal Diet	Luminex reading	pg/ml		Normal Diet	Luminex reading	pg/ml		Normal Diet	Luminex reading	pg/ml
		No1	95.27			No1	31.23			No1	57.34			No1	20.47			No1	9.78
		No2	22.97			No2	10.08			No2	14.64			No2	16.22			No2	7.27
		No3	97.13			No3	32.09			No3	25.11			No3	24.63			No3	8.54
		No4	31.73			No4	9.94			No4	14.64			No4	26.68			No4	14.43
		Average	61.775			Average	20.835			Average	27.9325			Average	22			Average	10.005
		STDV	39.9183			STDV	12.5047			STDV	20.2167			STDV	4.63927			STDV	3.12291
	High Fat Diet	Luminex reading	pg/ml		High Fat Diet	Luminex reading	pg/ml		High Fat Diet	Luminex reading	pg/ml		High Fat Diet	Luminex reading	pg/ml		High Fat Diet	Luminex reading	pg/ml
		No1	198.24			No1	167.41			No1	149.18			No1	109.16			No1	14.43
		No2	102.37			No2	86.13			No2	92.69			No2	74.72			No2	18.72
		No3	295.21			No3	405.48			No3	334.45			No3	309.97			No3	18.72
		No4	175.21			No4	218.24			No4	219.05			No4	203.89			No4	14.43
		Average	192.757			Average	219.315			Average	198.842			Average	174.435			Average	16.575
		STDV	79.5914			STDV	135.513			STDV	104.135			STDV	105.58			STDV	2.47683
	Diet Reversal	Luminex reading	pg/ml		Diet Reversal	Luminex reading	pg/ml		Diet Reversal	Luminex reading	pg/ml		Diet Reversal	Luminex reading	pg/ml		Diet Reversal	Luminex reading	pg/ml
		No1	334.62			No1	202.53			No1	303.62			No1	644.99			No1	20.75
		No2	150.77			No2	94.13			No2	156.64			No2	309.97			No2	14.43
		No3	188.34			No3	139.08			No3	90.49			No3	241.36			No3	16.61
		No4	81.71			No4	50.98			No4	45.51			No4	111.79			No4	14.43
		Average	188.86			Average	121.68			Average	149.065			Average	327.028			Average	16.555
		STDV	106.737			STDV	64.7996			STDV	112.693			STDV	227.345			STDV	2.9795
	G-CSF				CXCL1/KC				GM-CSF				IL-1β
	Normal Diet	Luminex reading	pg/ml		Normal Diet	Luminex reading	pg/ml		Normal Diet	Luminex reading	pg/ml		Normal Diet	Luminex reading	pg/ml
		No1	187			No1	86.05			No1	7.94			No1	10.58
		No2	51.12			No2	30.7			No2	7.94			No2	6.23
		No3	152.25			No3	58.29			No3	3.21			No3	12.81
		No4	57.08			No4	28.67			No4	7.94			No4	10.58
		Average	111.862			Average	50.9275			Average	6.7575			Average	10.05
		STDV	68.2338			STDV	27.033			STDV	2.365			STDV	2.7551
	High Fat Diet	Luminex reading	pg/ml		High Fat Diet	Luminex reading	pg/ml		High Fat Diet	Luminex reading	pg/ml		High Fat Diet	Luminex reading	pg/ml
		No1	424.26			No1	257.91				10.22			No1	12.81
		No2	234.79			No2	169.74				12.45			No2	17.32
		No3	626.39			No3	534				16.72			No3	17.32
		No4	374.72			No4	375.73				10.22			No4	10.58
		Average	415.04			Average	334.345			Average	12.4025			Average	14.5075
		STDV	162.141			STDV	157.599			STDV	3.06429			STDV	3.37279
	Diet Reversal	Luminex reading	pg/ml		Diet Reversal	Luminex reading	pg/ml		Diet Reversal	Luminex reading	pg/ml		Diet Reversal	Luminex reading	pg/ml
		No1	1461			No1	1042			No1	18.78			No1	19.58
		No2	655.53			No2	588.92			No2	10.22			No2	15.06
		No3	601.92			No3	490.64			No3	12.45			No3	17.32
		No4	290.09			No4	277.43			No4	10.22			No4	15.06
		Average	752.135			Average	599.747			Average	12.9175			Average	16.755
		STDV	499.29			STDV	322.231			STDV	4.04724			STDV	2.16379

## Sheet: Fig 3B
	10 week timepoint	Supernatant collected from the corneas cultured for 6h following excision; probed for analytes using a Luminex assay
	LIF				IL-6				CCL2/MCP-1				CXCL2/MIP-2				IL-10
	Normal Diet	Luminex reading	pg/ml		Normal Diet	Luminex reading	pg/ml		Normal Diet	Luminex reading	pg/ml		Normal Diet	Luminex reading	pg/ml		Normal Diet	Luminex reading	pg/ml
		No1	58.27			No1	55.59			No1	45.31			No1	24.24			No1	3.89
		No2	54.52			No2	49.13			No2	37.34			No2	10.59			No2	1.96
		No3	24.42			No3	19.07			No3	10.08			No3	10.59			No3	1.95
		No4	29.45			No4	25.71			No4	45.31			No4	61.4			No4	7.65
		No5	56.28			No5	30.43			No5	27.9			No5	42.78			No5	2.26
		No6	64.85			No6	36.34			No6	32.87			No6	49.69			No6	3.89
		No7	28.09			No7	12.59			No7	10.08			No7	34.66			No7	1.95
		No8	26.71			No8	11.84			No8	10.08			No8	34.66			No8	1.96
		Average	42.8237			Average	30.0875			Average	27.3713			Average	33.5763			Average	3.18875
		STDV	17.0541			STDV	16.1771			STDV	15.4478			STDV	17.9872			STDV	1.99419
	High Fat Diet	Luminex reading	pg/ml		High Fat Diet	Luminex reading	pg/ml		High Fat Diet	Luminex reading	pg/ml		High Fat Diet	Luminex reading	pg/ml		High Fat Diet	Luminex reading	pg/ml
		No1	120.71			No1	195.64			No1	83.14			No1	115.31			No1	3.21
		No2	131.89			No2	208.8			No2	83.14			No2	115.31			No2	2.56
		No3	57.83			No3	89.15			No3	32.87			No3	49.69			No3	1.96
		No4	80.12			No4	119.33			No4	61.84			No4	88.23			No4	6.86
		No5	213.11			No5	579.14			No5	138.36			No5	394.85			No5	6.09
		No6	206.49			No6	553.6			No6	136.67			No6	390.73			No6	10.1
		No7	104.78			No7	254.81			No7	67.61			No7	180.61			No7	6.86
		No8	104.56			No8	243.22			No8	64.77			No8	174.45			No8	6.09
		Average	127.436			Average	280.461			Average	83.55			Average	188.648			Average	5.46625
		STDV	55.7738			STDV	185.454			STDV	36.7866			STDV	132.973			STDV	2.72464
	Diet Reversal	Luminex reading	pg/ml		Diet Reversal	Luminex reading	pg/ml		Diet Reversal	Luminex reading	pg/ml		Diet Reversal	Luminex reading	pg/ml		Diet Reversal	Luminex reading	pg/ml
		No1	454.34			No1	825.33			No1	288.41			No1	1025			No1	7.65
		No2	368.83			No2	702.97			No2	261.17			No2	931.87			No2	6.09
		No3	234.59			No3	362.92			No3	124.41			No3	402.97			No3	6.09
		No4	207.57			No4	340			No4	120.75			No4	393.82			No4	6.86
		No5	285.56			No5	374.37			No5	138.36			No5	610.23			No5	9.27
		No6	311.89			No6	396.56			No6	138.36			No6	656.84			No6	12.62
		No7	164.9			No7	194.91			No7	73.05			No7	282.85			No7	12.62
		No8	107.47			No8	134.96			No8	45.31			No8	212.49			No8	3.21
		Average	266.894			Average	416.502			Average	148.727			Average	564.509			Average	8.05125
		STDV	112.302			STDV	235.575			STDV	84.6555			STDV	296.672			STDV	3.29378
	G-CSF				CXCL1/KC				IL-1A				VEGF
	Normal Diet	Luminex reading	pg/ml		Normal Diet	Luminex reading	pg/ml		Normal Diet	Luminex reading	pg/ml		Normal Diet	Luminex reading	pg/ml
		No1	167.09			No1	102.45			No1	31.04			No1	9.42
		No2	160.71			No2	94.27			No2	18.57			No2	8.53
		No3	65.14			No3	42.33			No3	16.01			No3	3.71
		No4	82.64			No4	56.27			No4	42.91			No4	4.79
		No5	115.42			No5	66.97			No5	35.86			No5	8.09
		No6	144.21			No6	75.55			No6	40.58			No6	10.1
		No7	49.33			No7	32.1			No7	28.6			No7	3.86
		No8	45.84			No8	28.94			No8	28.6			No8	3.9
		Average	103.798			Average	62.36			Average	30.2712			Average	6.55
		STDV	49.6862			STDV	27.4943			STDV	9.58959			STDV	2.74
	High Fat Diet	Luminex reading	pg/ml		High Fat Diet	Luminex reading	pg/ml		High Fat Diet	Luminex reading	pg/ml		High Fat Diet	Luminex reading	pg/ml
		No1	278.42			No1	231.38			No1	33.47			No1	9.53
		No2	298.28			No2	242.75			No2	37.05			No2	10.16
		No3	134.52			No3	121.51			No3	28.6			No3	4.69
		No4	179.35			No4	153.1			No4	48.62			No4	6.19
		No5	634.5			No5	624.29			No5	58.56			No5	16.86
		No6	609.26			No6	607.02			No6	62.85			No6	16.48
		No7	285.48			No7	290.4			No7	42.91			No7	7.12
		No8	281.07			No8	284.24			No8	45.21			No8	6.59
		Average	337.61			Average	319.336			Average	44.6588			Average	9.7025
		STDV	184.853			STDV	192.056			STDV	11.8574			STDV	4.64794
	Diet Reversal	Luminex reading	pg/ml		Diet Reversal	Luminex reading	pg/ml		Diet Reversal	Luminex reading	pg/ml		Diet Reversal	Luminex reading	pg/ml
		No1	2199			No1	1702			No1	49.75			No1	52.65
		No2	1723			No2	1409			No2	42.91			No2	41.14
		No3	931.1			No3	735.16			No3	54.19			No3	24.34
		No4	832.31			No4	731.29			No4	58.56			No4	21.84
		No5	1053			No5	1266			No5	60.71			No5	49.3
		No6	1109			No6	1386			No6	61.78			No6	53.88
		No7	561.97			No7	635.4			No7	58.56			No7	23.35
		No8	382.76			No8	435.74			No8	27.36			No8	15
		Average	1099.02			Average	1037.57			Average	51.7275			Average	35.1875
		STDV	597.89			STDV	457.042			STDV	11.6901			STDV	15.7318

## Sheet: Table 2-10d systemic data
	Systemic changes after 10 days of HFD consumption (Table 1)
	10 day timepoint													Summary of systemic changes for 10 day timepoint
	Normal Diet	Mouse	body wt in g	Liver Wt in g	EAT wt in mg	EAT/BW	Lean mass	fat mass	Free water	Total Water	Glucose levels in mg/ DL	Insulin concentration in ug/ml		Body weight (g)	ND	HFD	Fat Mass	ND	HFD
		No1	26	1.8096	0.5401	0.0207731	21.676	3.43						AVERAGE	25.8317	27.6685	AVERAGE	2.40387	4.90185
		No2	27	1.3827	0.3221	0.0119296	24.439	2.055						STDV	1.64784	2.17588	STDV	0.63299	1.41033
		No3	26	1.6816	0.5051	0.0194269	22.453	3.199						SEM	0.343599	0.426726	SEM	0.131988	0.276589
		No4	28	1.6791	0.2891	0.010325	26.229	1.75						n=23(ND), n=26 (HFD)			n=23(ND), n=26 (HFD)
		No5	28	1.8237	0.3266	0.0116643	25.776	1.985						eAT weight (mg)	ND	HFD	Lean Mass	ND	HFD
		No6	27	1.7846	0.6056	0.0224296	25.776	3.666						AVERAGE	0.388118	0.793928	AVERAGE	23.3753	22.714
		No7	25	1.4196	0.3397	0.013588	23.228	2.742						STDV	0.109237	0.377364	STDV	1.66604	1.52932
		No8	28	1.7657	0.5396	0.0192714	22.145	3.564						SEM	0.0227775	0.0754728	SEM	0.347392	0.299923
		No9	29	1.8039	0.5528	0.0190621	25.676	3.03						n=23(ND), n=25 (HFD)			n=23(ND), n=26 (HFD)
		No10	27.13	1.69	0.37	0.013638	24.998	2.053	0.009	1.536	224	0.875		Liver weight (g)	ND	HFD	Fasting glucose (mg/ DL)	ND	HFD
		No11	26.83	1.58	0.4	0.0149087	24.698	2.199	0.006	1.497	191	0.925		AVERAGE	1.57795	1.50996	AVERAGE	191.857	208.467
		No12	22.92	1.48	0.21	0.0091623	21.064	1.799	0.004	1.27	167	0.589		STDV	0.171272	0.243446	STDV	62.0854	37.9264
		No13	24.15	1.49	0.46	0.0190476	21.621	2.574	0.01	1.3	201	0.891		SEM	0.0357126	0.0486891	SEM	16.593	9.79255
		No14	24.69	1.59	0.34	0.0137708	22.692	2.059	0.006	1.38	183	0.778		n=23(ND), n=25 (HFD)			n=14 (ND), n=15 (HFD)
		No15	24.17	1.46	0.47	0.0194456	21.723	2.061	0.004	1.373	156	0.778					Fasting insulin (ug/mL)	ND	HFD
		No16	25.39	1.49	0.2	0.00787712	23.378	1.693	0.012	1.435	189	0.541					AVERAGE	0.8201	1.0107
		No17	25.16	1.45	0.24	0.00953895	23.979	1.461	0.006	1.425	138	0.631					STDV	0.195218	0.152848
		No18	23.64	1.31	0.34	0.0143824	21.359	2.283	0.007	1.308	257	1.08					SEM	0.0617334	0.0483347
		No19	24.05	1.35	0.4	0.016632	21.998	2.552	0.007	1.313	215	1.113					n=10 (ND), n=10 (HFD)
		No20	25	1.7387	0.36411	0.0145644	23.523	1.904			120
		No21	27	1.6257	0.3694	0.0136815	24.714	1.853			159
		No22	26	1.6204	0.3568	0.0137231	23.468	2.596			125
		No23	24	1.2675	0.3857	0.0160708	21.02	2.781			361
	High Fat Diet	Mouse	body wt in g	Liver Wt in g	EAT wt in mg	EAT/BW	Lean mass	fat mass	Free water	Total Water	Glucose levels in mg/ DL	Insulin concentration in ug/ml
		No1	29	1.6262	0.4627	0.0159552	25.206	4.055
		No2	29	1.6174	0.7909	0.0272724	24.283	4.907
		No3	29	1.1473	0.6164	0.0212552	23.957	4.201
		No4	23	1.2581	0.3501	0.0152217	24.86	1.959
		No5	32	1.8266	1.0114	0.0316063	20.915	7.084
		No6	33	1.9438	1.2934	0.0391939	25.199	7.713
		No7	26				20.148	5.552
		No8	28	1.5842	1.5842	0.0565786	21.139	5.784
		No9	28	1.375	1.375	0.0491071	22.228	5.668
		No10	31	1.6837	1.6837	0.0543129	22.979	7.331
		No11	28	1.2907	1.2907	0.0460964	23.404	4.415
		No12	26.1	1.25	0.41	0.0157088	20.995	5.399	0.003	1.25	197	0.845
		No13	25.43	1.26	0.64	0.0251671	20.391	4.783	0.004	1.262	176	0.915
		No14	27.67	2.04	0.6	0.0216841	22.415	5.406	0.005	1.392	212	0.869
		No15	26.76	1.04	0.45	0.0168161	21.039	5.765	0.002	1.313	242	1.135
		No16	29.82	1.7	0.64	0.0214621	22.459	6.29	0.006	1.463	185	1.247
		No17	27.79	1.57	1.02	0.0367039	22.459	5.784	0.006	1.343	239	1.112
		No18	25.78	1.39	0.46	0.0178433	21.504	4.592	0.005	1.323	257	1.182
		No19	24.63	1.27	0.76	0.0308567	20.894	4.314	0.003	1.258	205	0.95
		No20	27.11	1.71	0.67	0.0247141	23.29	4.628	0.001	1.391	151	1.037
		No21	26.29	1.64	0.64	0.0243439	23.067	3.432	0.002	1.413	174	0.815
		No22	27	1.462	0.7748	0.0286963	21.984	5.2			186
		No23	27	1.5096	0.4945	0.0183148	24.159	2.497			167
		No24	27	1.4431	0.7616	0.0282074	22.973	4.469			289
		No25	27	1.571	0.4972	0.0184148	24.267	2.842			211
		No26	28	1.5404	0.5716	0.0204143	24.351	3.378			236

## Sheet: Text-10d flow cytometry data
	10 day timepoint	Number of circulating cells in blood, tested using flow cytometry
	Normal diet	Mouse	F480+ cells/µl	CD3+ (PE) cells/µl	Ly6-G+ cells/µl	CD41a+ cells/µl
		No1	8.93697	123.949	71.6418	4.78975
		No2	32.0727	172.066	405.558	193.298
		No3	45.5874	131.459	211.019	20.4416
		No4	142.26	126.865	1231.88	106.481
		No5	30.6042	33.2609	121.858	30.1673
		No6	42.1413	159.35	111.255	105.89
		No7	10.3899	93.8237	70.2844	5.77832
		No8	28.4339	207.051	150.269	8.47697
		No9	81.7309	379.035	415.075	367.529
		Average	46.9064	158.54	309.871	93.6502
		STDV	41.7309	96.1581	369.885	121.2
		SEM	13.9103	32.0527	123.295	40.4
	High Fat Diet	Mouse	F480+ cells/µl	CD3+ (PE) cells/µl	Ly6-G+ cells/µl	CD41a+ cells/µl
		No1	49.1558	414.856	318.227	16.0165
		No2	100.643	335.827	403.586	279.362
		No3	25.9878	282.678	137.337	35.3261
		No4	63.7904	507.829	491.765	649.804
		No5	19.585	161.601	144.986	139.881
		No6	60.6609	378.257	449.89	134.969
		No7	30.7374	164.186	130.903	87.7827
		No8	5.01304	429.139	225.865	755.839
		No9	2.90426	321.013	114.383	653.867
		Average	39.8308	332.821	268.549	305.872
		STDV	31.7275	116.788	150.18	296.668
		SEM	10.5758	38.9294	50.06	98.8895

[truncated: 14 more sheets: Fig 4A, Fig 4D & E, Fig 4F, Fig 4G, Fig 5A, Fig 5B, Fig 5C, Fig 5D, Fig 6A, Fig 6C, Fig 6D, Fig 6E, Fig 6G, Fig 7]
